# Supplementary material for: Correlation between Overconfidence and Learning Motivation in Postgraduate Infection Prevention and Control Training
Source: Int J Environ Res Public Health. 2022 May 9;19(9):5763. doi: 10.3390/ijerph19095763 (PMC9100152; doi:10.3390/ijerph19095763)
Supplement: Supplementary file 1 [file ijerph-19-05763-s001.zip]

Archive with 2 entries (2 files):
- Supplementary material B_eng_BG.pdf
- Supplementary materials A.pdf
